# Supplementary material for: Clonal hematopoiesis is associated with protection from Alzheimer’s disease
Source: Nat Med. 2023 Jun 15;29(7):1662–70. doi: 10.1038/s41591-023-02397-2 (PMC10353941; doi:10.1038/s41591-023-02397-2)
Supplement: Supplementary file 3 — Supplementary Tables 1–17. [file 41591_2023_2397_MOESM3_ESM.xlsx]

## Sheet: Supplementary Table 1
List of hematopoietic genes and variants queried
Gene name	Reported mutations used for variant calling	Accession
ASXL1	Frameshift/nonsense/splice-site p.358-1541	NM_015338
ASXL2	Frameshift/nonsense/splice-site in p.380-1435	NM_018263
BCOR	Frameshift/nonsense/splice-site	NM_001123385
BCORL1	Frameshift/nonsense/splice-site	NM_021946
BRAF	G464E, G464V, G466E, G466V, G469R, G469E, G469A, G469V, V471F, V472S, L485W, N581S, I582M, I592M, I592V, D594N, D594G, D594V, D594E, F595L, F595S, G596R, L597V, L597S, L597Q, L597R, A598V, T599I, V600M, V600L, V600K, V600R, V600E, V600A, V600G, V600D, K601E, K601N, R603*, W604R, W604G, S605G, S605F, S605N, G606E, G606A, G606V, H608R, H608L, G615R, S616P, S616F, L618S, L618W	NM_004333
BRCC3	Frameshift/nonsense/splice-site	NM_024332
CBL	RING finger missense p.381-421	NM_005188
CBLB	RING finger missense p.372-412	NM_170662
CEBPA	Frameshift/nonsense/splice-site	NM_004364
CREBBP	Frameshift/nonsense/splice-site, D1435E, R1446L, R1446H, R1446C, Y1450C, P1476R, Y1482H, H1487Y, W1502C, Y1503D, Y1503H, Y1503F, S1680del	NM_004380
CTCF	Frameshift/nonsense, R377C, R377H, P378A, P378L	NM_006565
CUX1	Frameshift/nonsense	NM_181552
DNMT3A	Frameshift/nonsense/splice-site, F290I, F290C, F290S, G293R, L295P, L295Q, L295V, V296G, V296L, V296M, W297C, W297L, W297R, W297G, G298W, G298R, G298E, W306C, P307S, P307R, P307L, P307T, G308D, I310F, I310L, I310S, I310T, S312F, R326G, R326H, R326L, R326C, R326S, V328A, V328D, V328G, F331V, G332R, G332E, S337A, S337L, S337P, V339A, V339M, V339G, L344Q, L344P, L344R, L347P, L347R, L347Q,S352N,Y365…	NM_022552
EED	Frameshift/nonsense, L240Q, I363M	NM_003797
EP300	Frameshift/nonsense, VF1148_1149del, D1399N, D1399Y, P1452L, Y1467N, Y1467H, Y1467C, R1627W, A1629V	NM_001429
ETNK1	N244S, N244T, N244K	NM_018638
ETV6	Frameshift/nonsense	NM_001987
EZH2	Frameshift/nonsense, Q62R, N102S, F145S, F145C, F145Y, F145L, G159R, E164D, R202Q, K238E, E244K, R283Q, H292R, P488S, R497Q, R561H, T568I, K629E, Y641N, Y641H, Y641S, Y641C, Y641F, D659Y, D659G, V674M, A677G, A677V, R679C, R679H, R685C, R685H, A687V, N688I, N688K, H689Y, S690P, I708V, I708T, I708M, E720K, E740K	NM_001203247
FLT3	V579A, V592I, F594L, FY590-591GD, D835Y, D835H, D835E, del835	NM_004119
GATA1	Frameshift/nonsense	NM_002049
GATA2	Frameshift/nonsense, R293Q, N317H, A318T, A318V, A318G, G320D, L321P, L321F, L321V, Q328P, R330Q, R361L, L359V, A372T, R384G, R384K	NM_001145661
GATA3	Frameshift/nonsense/splice-site ZNF domain, R276W, R276Q, N286T, L348V	NM_001002295
GNA13	I34T, G57S, S62F, M68K, Q134R, Y145F, L152F, E167D, Q169H, R264H, E273K, V322G, V362G, L371F	NM_006572
GNAS	R201(844)G, R201(844)S, R201(844)C, R201(844)H, R201(844)L, Q227(870)K, Q227(870)R, Q227(870)L, Q227(870)H, R374(1017)C	NM_016592
GNB1	K57N, K57M, K57E, K57T, I80T, I80N	NM_002074
IDH1	R132C, R132G, R132H, R132L, R132P, R132V	NM_005896
IDH2	R140W, R140Q, R140L, R140G, R172W, R172G, R172K, R172T, R172M, R172N, R172S	NM_002168
IKZF1	Frameshift/nonsense	NM_006060
IKZF2	Frameshift/nonsense	NM_016260
IKZF3	Frameshift/nonsense	NM_012481
JAK1	T478A, T478S, V623A, A634D, L653F, R724H, R724Q, R724P, T782M, L783F	NM_002227
JAK2	N533D, N533Y, N533S, H538R, K539E, K539L, I540T, I540V, V617F, R683S, R683G, del/ins537-539L, del/ins538-539L, del/ins540-543MK, del/ins540-544MK, del/ins541-543K, del542-543, del543-544, ins11546-547	NM_004972
JAK3	M511T, M511I, A572V, A572T, A573V, R657Q, V715I, V715A	NM_000215
KDM6A	Frameshift/nonsense/splice-site, del419	NM_021140
KIT	ins503, V559A, V559D, V559G, V559I, V560D, V560A, V560G, V560E, del560, E561K, del579, P627L, P627T, R634W, K642E, V654A, V654E, H697D, E761D, K807R, D816H, D816Y, D816F, D816I, D816V, D816H, del551-559	NM_000222
KRAS	G12D, G12A, G12E, G12V, G13D, G13C, G13Y, G13F, G13R, G13A, G13V, G13E, V14I, L19F, T58I, G60D, G60A, G60V, Q61K, Q61E, Q61P, Q61R, Q61L, Q61H, K117E, K117N, A146T, A146P, A146V	NM_033360
LUC7L2	Frameshift/nonsense/splice-site	NM_016019
MLL	Frameshift/nonsense	NM_005933
MLL2	Frameshift/nonsense	NM_003482
MPL	S505G, S505N, S505C, L510P, del513, W515A, W515R, W515K, W515S, W515L, A519T, A519V, Y591D, W515-518KT	NM_005373
NF1	Frameshift/nonsense	NM_000267
NPM1	Frameshift p.W288fs (insertion at c.859_860, 860_861, 862_863, 863_864)	NM_002520
NRAS	G12S, G12R, G12C, G12N, G12P, G12Y, G12D, G12A, G12V, G12E, G13S, G13R, G13C, G13N, G13P, G13Y, G13D, G13A, G13V, G13E, G60E, G60R, Q61R, Q61L, Q61K, Q61P, Q61H, Q61Q	NM_002524
NXF1	Frameshift/nonsense/splice-site	NM_006362
PDS5B	Frameshift/nonsense/splice-site, R1292Q	NM_015032
PHF6	Frameshift/nonsense/splice-site, A40D, M125I, S246Y, F263L, R274Q, C297Y, H302Y, H329L	NM_001015877
PHIP	Frameshift/nonsense/splice-site	NM_017934
PPM1D	Frameshift/nonsense, exon 5 or 6	NM_003620
PRPF8	M1307I, C1594W, D1598Y, D1598N, D1598V (ADD MORE VARS)	NM_006445
PTEN	Frameshift/nonsense, D24G, R47G, F56V, L57W, H61R, K66N, Y68H, C71Y, F81C, Y88C, D92G, D92V, D92E, H93Y, H93D, H93Q, N94I, P95L, I101T, C105F, C105S, D107Y, L112V, H123Y, C124R, C124S, K125E, A126D, K128N, R130G, R130Q, R130L, G132D, I135V, I135K, C136R, C136F, K144Q, A151T, D153Y, D153N, Y155H, Y155C, R159K, R159S, R161K, R161I, G165R, G165E, S170N, S170I, R173C, Y174D, Y177C, H196Y, R234W, G251…	NM_000314
PTPN11	G60V, G60R, G60A, D61Y, D61V, D61G, Y63C, E69K, E69G, E69D, E69Q, F71L, F71K, A72T, A72V, A72D, T73I, E76K, E76Q, E76M, E76A, E76G, E139G, E139D, N308D, N308T, N339S, P491L, S502P, S502A, S502L, G503V, G503G, G503A, G503E, Q506P, T507A, T507K	NM_002834
RAD21	Frameshift/nonsense/splice-site, R65Q, H208R, Q474R	NM_006265
RUNX1	Frameshift/nonsense/splice-site, S73F, H78Q, H78L, R80C, R80P, R80H, L85Q, P86L, P86H, S114L, D133Y, L134P, R135G, R135K, R135S, R139Q, R142S, A165V, R174Q, R177L, R177Q, A224T, D171G, D171V, D171N, R205W, R223C	NM_001001890
SETBP1	D868N, D868T, S869N, G870S, I871T, D880N, D880Q	NM_015559
SETD2	Frameshift/nonsense, V1190M	NM_014159
SETDB1	Frameshift/nonsense, K715E	NM_001145415
SF3B1	G347V, R387W, R387Q, E592K, E622D, Y623C, R625L, R625C, R625G, N626D, R630G, H662Q, H662D, T663I, K666N, K666Q, K666T, K666E, K666R, K700E, V701F, A708T, G740R, G740E, G742D, A744P, A745P, K748E, R775P, D781G, E783K, R831Q, L833F, E862K, R957Q	NM_012433
SFRS2	Y44H, P95H, P95L, P95T, P95R, P95A, P107H, P95fs	NM_003016
SMC1A	K190T, R586W, M689V, R807H, R1090H, R1090C	NM_006306
SMC3	Frameshift/nonsense, R155I, Q367E, D392V, K571R, R661P, G662C	NM_005445
SRCAP	Frameshift/nonsense/splice-site
STAG1	Frameshift/nonsense/splice-site, H1085Y	NM_005862
STAG2	Frameshift/nonsense/splice-site	NM_006603
SUZ12	Frameshift/nonsense	NM_015355
TET2	Frameshift/nonsense/splice-site, missense mutations in catalytic domains (p.1104-1481 and 1843-2002), D1121Y, D1129Y, C1133R, C1133W, C1135Y, C1135F, C1135W, G1137D, G1137V, E1137K, E1137D, E1141K, E1144K, Y1148C, L1151R, G1152R, A1153T, A1153V, G1154S, C1156Y, V1157M, I1160F, I1160S, R1161G, R1161S, M1164I, E1165K, E1165D, R1167G, R1167K, R1167S, R1167M, L1172R, A1174T, I1175T, V1180D, M1185I, E…	NM_001127208
TP53	Frameshift/nonsense/splice-site, S46F, G105C, G105R, G105D, G108S, G108C, R110L, R110C, T118A, T118R, T118I, S127F, S127Y, L130V, L130F, K132Q, K132E, K132W, K132R, K132M, K132N, F134V. F134L, F134S, C135W, C135S, C135F, C135G, C135Y, Q136K, Q136E, Q136P, Q136R, Q136L, Q136H, A138P, A138V, A138A, A138T, T140I, C141R, C141G, C141A, C141Y, C141S, C141F, C141W, V143M, V143A, V143E, L145Q, W146C, W14…	NM_001126112
U2AF1	D14G, S34F, S34Y, R35L, R156H, R156Q, Q157R, Q157P	NM_006758
U2AF2	R18W, Q143L, M144I, L187V, Q190L	NM_007279
WT1	Frameshift/nonsense/splice-site	NM_024426
YLPM1	Frameshift/nonsense/splice-site	NM_019589
ZBTB33	Frameshift/nonsense/splice-site, A9P, D11V, D11G, S15C, L19P, Q25E, Q25R, R26C, R26H, C32G, C32Y, V34G, V34D, T35P, R41Q, A45P, L50I, S54G, Y56C, Q59P, Q59K, V67I, V68D, L70R, R74G, I77F, I77N, Y86C, I90N, E100G, L108V, I113K, I113T, A114T, A114V, L116H, Y434H, Y434C, A435V, I437T, G438S, G438V, T441A, Y442C, D443G, I446S, P447A, L459F, E485D, Y494C, C496R, C496F, C496S, C496Y, R501T, Y503S, L509…	NM_006777
ZNF318	Frameshift/nonsense/splice-site	NM_014345
ZRSR2	Frameshift/nonsense, E133G, C181F, D185G, C187Y, H191Y, I202N, F239V, F239Y, N261Y, C280R, C302R, C326R, H330R	NM_005089

## Sheet: Supplementary Table 2
TOPMed Demographics
A) Cardiovascular Health Study
	No AD (n=577)	Incident AD (n=166)
Mean Age at Blood Draw ± SD	72.8±4.95	74.3±5.01
Female	375 (65.0)	116 (69.9)
APOE ε2ε2 or ε2ε3	101 (17.5)	22 (13.2)
APOE ε3ε3	340 (58.9)	84 (50.6)
APOE ε2ε4	17 (2.9)	9 (5.4)
APOE ε3ε4	115 (19.9)	47 (28.3)
APOE ε4ε4	4 (0.7)	4 (2.4)
CHIP carrier	90 (15.5)	21 (12.7)
B) Framingham Heart Study
	No AD (n=2345)	Incident AD (n=92)
Mean Age at Blood Draw ± SD	59.6±13.7	80.8±7.54
Female	1312 (55.9)	73 (79.3)
APOE ε2ε2 or ε2ε3	303 (12.9)	7 (7.6)
APOE ε3ε3	1532 (65.3)	52 (56.5)
APOE ε2ε4	44 (1.9)	4 (4.3)
APOE ε3ε4	430 (18.3)	28 (30.4)
APOE ε4ε4	36 (1.5)	3 (3.3)
CHIP carrier	143 (6.1)	9 (9.8)
SD—standard deviation
Parentheses indicate percent of total of no AD or incident AD groups

## Sheet: Supplementary Table 3
Risk of AD in TOPMed Including Additional GWAS Risk SNPs
Fixed-effects meta-analysis of CHS and FHS
	SHR	95% CI	p-value
Age (per year)	1.15	1.12-1.17	9.5 x 10-38
Females (referent to males)	1.25	0.86-1.81	0.24
APOE ε2ε2 or ε2ε3 (referent to APOE ε3ε3)	0.88	0.59-1.32	0.53
APOE ε2ε4 (referent to APOE ε3ε3)	1.70	0.96-3.02	0.069
APOE ε3ε4 (referent to APOE ε3ε3)	2.30	1.73-3.07	1.0 x 10-8
APOE ε4ε4 (referent to APOE ε3ε3)	2.82	1.18-6.78	0.020
CHIP (referent to CHIP non-carriers)	0.63	0.42-0.94	0.024
rs4663105	0.80	0.67-0.96	0.017
rs1846190	1.16	0.94-1.44	0.17
rs3740688	0.90	0.75-1.09	0.31
rs1582763	0.97	0.79-1.20	0.81
rs28394864	1.03	0.87-1.23	0.70
rs12151021	1.06	0.87-1.29	0.59
rs1354106	0.98	0.81-1.18	0.80
rs1761461	1.14	0.96-1.36	0.14
SHR - subdistribution hazard ratio
95% CI - 95 percent confidence interval

## Sheet: Supplementary Table 4
ADSP Demographics
A) ADSP sample
Cohort	n Controls (APOE ε3ε3)	n Cases (APOE ε3ε3)
ACT	655	215
ADC	441	516
CHAP	23	1
EFIGA	95	88
LOAD	70	114
MAP	65	29
NCRD	0	42
ROS	87	49
TARC	10	50
Total	1446	1104
B) All APOE ε3ε3
	Controls (n=1446)	AD cases (n=1104)
Mean Age ± SD	80.5±7.07	80.3±6.89
Female	835 (57.7)	623 (56.4)
CHIP carrier (VAF>0.08)	240 (16.6)	129 (11.7)
CHIP carrier (VAF≤0.08)	60 (4.1)	60 (5.4)
SD - standard deviation
VAF - variant allele fraction

## Sheet: Supplementary Table 5
Risk of AD in ADSP
Logistic regression model for risk of AD (VAF>0.08)
	OR	95% CI	p-value
Age (per year)	1.0	0.99-1.01	0.97
Females (referent to males)	0.94	0.80-1.11	0.47
CHIP (referent to CHIP non-carriers)	0.66	0.53-0.84	5.5 x 10-4
Logistic regression model for risk of AD (VAF>0.02)
	OR	95% CI	p-value
Age (per year)	1.0	0.99-1.01	0.91
Females (referent to males)	0.95	0.80-1.11	0.49
CHIP (referent to CHIP non-carriers)	0.79	0.64-0.97	0.024
OR - odds ratio
95% CI - 95 percent confidence interval

## Sheet: Supplementary Table 6
Risk of AD by VAF in ADSP
Logistic regression model for risk of AD stratified by VAF cutoff
	OR	95% CI	p-value
Age (per year)	1.0	0.99-1.01	0.95
Females (referent to males)	0.94	0.80-1.11	0.49
CHIP VAF>0.08 (referent to CHIP non-carriers)	0.67	0.53-0.85	9.1 x 10-4
CHIP VAF≤0.08 (referent to CHIP non-carriers)	1.25	0.86-1.81	0.23
Linear regression model for risk of AD in CHIP carriers using VAF as a continuous variable
	OR	95% CI	p-value
Age (per year)	1.0	0.97-1.03	0.80
Females (referent to males)	0.81	0.56-1.18	0.28
log(VAF)	0.78	0.61-0.99	0.045
OR - odds ratio
95% CI - 95 percent confidence interval
VAF - variant allele fraction

## Sheet: Supplementary Table 7
Genetic instruments for CHIP exposure
chr	pos	other_allele_chip	effect_allele_chip	variant_id
1	226374920	A	C	rs3219104
2	159821048	C	T	rs62175229
3	150287063	C	G	rs6440667
3	160419960	A	T	rs73154592
4	104884951	A	T	rs144317085
5	1097331	G	A	rs4975592
5	1203384	T	C	rs71593392
5	1285859	C	A	rs7705526
5	1447647	G	C	rs11564750
6	31261502	G	A	rs9264393
6	43388113	A	G	rs2396004
6	109382480	G	C	rs2275652
7	44864065	A	G	rs11762008
8	129563195	T	C	rs7817503
11	108217120	G	T	rs228606
12	26433896	A	G	rs61914392
14	100712378	C	G	rs72698720
17	7668434	T	G	rs78378222
17	7827723	C	G	rs7406485
17	57386496	C	T	rs80093687
18	44571296	C	T	rs8088824
20	31671342	A	G	rs7272062
21	34972056	C	T	rs2834708
22	50532618	T	C	rs361725

## Sheet: Supplementary Table 8
Mendelian Randomization for causal effect of CHIP exposure on AD outcome
Inverse-variance weighted MR
Study	Beta estimate	Std. Error	p-value
UKB AD GWAX	-0.079	0.037	0.032
Schwartzentruber AD GWAS	-0.035	0.40	0.39
Finngen AD GWAS	-0.021	0.080	0.80
GR@ACE AD GWAS	-0.064	0.053	0.23
Fixed-effects meta-analysis	-0.057	0.023	0.014
Mode-based estimate MR
Study	Beta estimate	Std. Error	p-value
UKB AD GWAX	-0.124	0.039	1.5 x 10-3
Schwartzentruber AD GWAS	-0.121	0.062	0.051
Finngen AD GWAS	-0.046	0.127	0.72
GR@ACE AD GWAS	-0.105	0.080	0.19
Fixed-effects meta-analysis	-0.116	0.032	3.6 x 10-4
MR-EGGER
Study	Beta estimate	Std. Error	p-value
UKB AD GWAX	-0.049	0.080	0.54
Schwartzentruber AD GWAS	-0.100	0.092	0.27
Finngen AD GWAS	-0.002	0.165	0.99
GR@ACE AD GWAS	-0.141	0.118	0.23
Fixed-effects meta-analysis	-0.078	0.051	0.13
MR-RAPS
Study	Beta estimate	Std. Error	p-value
UKB AD GWAX	-0.080	0.031	8.6 x 10-3
Schwartzentruber AD GWAS	-0.035	0.037	0.34
Finngen AD GWAS	-0.021	0.081	0.80
GR@ACE AD GWAS	-0.065	0.054	0.23
Fixed-effects meta-analysis	-0.060	0.021	4.2 x 10-3
MR-PRESSO
Study	Beta estimate	Std. Error	p-value
UKB AD GWAX	-0.079	0.037	0.043
Schwartzentruber AD GWAS	-0.035	0.040	0.40
Finngen AD GWAS	-0.021	0.068	0.76
GR@ACE AD GWAS	-0.064	0.044	0.16
Fixed-effects meta-analysis	-0.056	0.022	0.010

## Sheet: Supplementary Table 9
Neuropathological findings in ADSP controls without dementia or cognitive impairment
A)
CERAD neuritic plaque score	n CHIP non-carriers	n CHIP carriers
0	122	40
1	106	20
2	61	16
3	59	3
Total	348	79
B)
Braak stage	n CHIP non-carriers	n CHIP carriers
0, I, II	169	44
III, IV	135	36
V, VI	63	7
Total	367	87
C) Ordinal logistic regression model for CERAD score
	OR	95% CI	p-value
Age at autopsy (per year)	1.02	0.99-1.05	0.12
APOE ε2ε2 or ε2ε3 (referent to APOE ε3ε3)	0.48	0.28-0.79	4.6 x 10-3
APOE ε2ε4, ε3ε4, or ε4ε4 (referent to APOE ε3ε3)	1.50	0.93-2.40	0.093
Females (referent to males)	0.98	0.69-1.40	0.92
CHIP carriers (referent to CHIP non-carriers)	0.50	0.31-0.79	3.2 x 10-3
D) Ordinal logistic regression model for Braak stage
	OR	95% CI	p-value
Age at autopsy (per year)	1.17	1.13-1.21	6.9 x 10-18
APOE ε2ε2 or ε2ε3 (referent to APOE ε3ε3)	1.03	0.61-1.74	0.92
APOE ε2ε4, ε3ε4, or ε4ε4 (referent to APOE ε3ε3)	1.41	0.85-2.33	0.18
Females (referent to males)	1.03	0.71-1.51	0.86
CHIP carriers (referent to CHIP non-carriers)	0.56	0.35-0.89	0.015
E) Interaction terms of CHIP with APOE genotype from ordinal regression model for risk of ADNC
	OR	95% CI	p-value
CHIP:APOE ε3ε3 (referent to APOE ε2ε2/ε2ε3)	0.43	0.12-1.52	0.19
CHIP:APOE ε2ε4/ε3ε4/ε4ε4 (referent to APOE ε2ε2/ε2ε3)	0.35	0.07-1.79	0.21
OR- odds ratio
95% CI - 95 percent confidence interval
CERAD - Consortium to establish a registry for Alzheimer's disease

## Sheet: Supplementary Table 10
Risk of AD by APOE genotype in TOPMed
A) CRR model for risk of AD in those with APOE ε2ε2 or ε2ε3
CHS	SHR	95% CI	p-value
Age (per year)	0.97	0.90-1.03	0.30
Females (referent to males)	0.69	0.30-1.57	0.38
CHIP (referent to CHIP non-carriers)	1.85	0.61-5.55	0.28
FHS	SHR	95% CI	p-value
Age (per year)	1.16	1.09-1.23	1.2 x 10-6
Females (referent to males)	1.85	0.16-22.1	0.63
CHIP (referent to CHIP non-carriers)	0.82	0.08-8.71	0.87
B) CRR model for risk of AD in those with APOE ε3ε3
CHS	SHR	95% CI	p-value
Age (per year)	1.11	1.07-1.15	2.7 x 10-9
Females (referent to males)	1.38	0.85-2.23	0.19
CHIP (referent to CHIP non-carriers)	0.55	0.27-1.10	0.09
FHS	SHR	95% CI	p-value
Age (per year)	1.23	1.18-1.28	<1 x 10-22
Females (referent to males)	1.66	0.78-3.55	0.19
CHIP (referent to CHIP non-carriers)	0.50	0.20-1.25	0.14
C) CRR model for risk of AD in those with APOE ε2ε4, ε3ε4, or ε4ε4
CHS	SHR	95% CI	p-value
Age (per year)	1.05	1.01-1.11	0.032
Females (referent to males)	1.24	0.65-2.36	0.52
CHIP (referent to CHIP non-carriers)	0.71	0.33-1.54	0.39
FHS	SHR	95% CI	p-value
Age (per year)	1.14	1.10-1.18	6.9 x 10-14
Females (referent to males)	2.07	0.83-5.15	0.12
CHIP (referent to CHIP non-carriers)	0.29	0.03-2.50	0.26
D) Interaction terms of CHIP with APOE genotype from CRR model for risk of AD (FHS and CHS meta-analysis)
	SHR	95% CI	p-value
CHIP:APOE ε3ε3 (referent to APOE ε2ε2/ε2ε3)	0.38	0.13-1.14	0.085
CHIP:APOE ε2ε4/ε3ε4/ε4ε4 (referent to APOE ε2ε2/ε2ε3)	0.41	0.13-1.32	0.14
CRR—Competing risks regression
SHR—Subdistribution hazard ratio
95% CI—95 percent confidence interval

[truncated: 7 more sheets: Supplementary Table 11, Supplementary Table 12, Supplementary Table 13, Supplementary Table 14, Supplementay Table 15, Supplementary Table 16, Supplementary Table 17]
